# Supplementary material for: Serum Albumin Levels Are Associated with Total Brain and Hippocampal Volume but Not with White Matter Lesion Volume in Older Japanese Adults Without Cognitive Decline: A Cross-Sectional Study
Source: Nutrients. 2026 May 10;18(10):1520. doi: 10.3390/nu18101520 (PMC13209699; doi:10.3390/nu18101520)
Supplement: Supplementary file 1 [file nutrients-18-01520-s001.zip]

Archive with 1 entries (1 files):
- nutrients-4211010-supplementary.pdf
